# Supplementary material for: Co-occurrence pattern and function prediction of bacterial community in Karst cave
Source: BMC Microbiol. 2020 May 29;20:137. doi: 10.1186/s12866-020-01806-7 (PMC7257168; doi:10.1186/s12866-020-01806-7)
Supplement: Supplementary file 3 — Additional file 3: Table S2. List of the encoding genes and enzymes involved in carbon metabolism. [file 12866_2020_1806_MOESM3_ESM.csv]

#OTU ID,Rock.A,Rock.W,Rock.T,Rock.J,Rock.Y,Soil.J,Soil.Y,Soil.A,Soil.S,Soil.T,Stalactite.S,Stalactite.A,Stalactite.J,Stalactite.T,Stalactite.X,KEGG_Description
K00018,6354,7134,6538,4516,2746,2081,1776,3770,7330,8199,2363,8100,11254,11150,4887,hprA	glycerate dehydrogenase [EC:1.1.1.29]
K00023,8245,9813,8960,6450,10401,7601,5149,5117,8231,7250,7056,2934,5785,13692,9966,phbB	acetoacetyl-CoA reductase [EC:1.1.1.36]
K00024,9173,13382,10461,14698,15554,11977,11307,8068,5585,8877,19816,9144,7881,25156,17104,mdh	malate dehydrogenase [EC:1.1.1.37]
K00025,46,79,16,45,62,14,44,7,27,2684,12,6,4,10,8,MDH1	malate dehydrogenase [EC:1.1.1.37]
K00026,0,0,1,0,0,0,0,0,0,0,0,0,0,0,0,MDH2	malate dehydrogenase [EC:1.1.1.37]
K00027,4022,10925,5073,10289,16835,2192,3352,2499,1446,3182,19744,5553,3733,15055,9037,"ME2, sfcA, maeA	malate dehydrogenase (oxaloacetate-decarboxylating) [EC:1.1.1.38]"
K00028,147,131,138,168,721,167,66,23,38,17,231,121,58,52,81,E1.1.1.39	malate dehydrogenase (decarboxylating) [EC:1.1.1.39]
K00029,10956,11176,11722,10065,9833,13781,7283,8312,11612,7791,7018,10419,14339,18147,10820,"E1.1.1.40, maeB	malate dehydrogenase (oxaloacetate-decarboxylating)(NADP+) [EC:1.1.1.40]"
K00030,1972,3086,2682,2541,3429,452,4873,2584,1582,3205,3326,3268,1885,12538,5478,IDH3	isocitrate dehydrogenase (NAD+) [EC:1.1.1.41]
K00031,18404,22356,20464,18544,18583,12060,10160,12811,17745,14453,21528,19439,25561,25102,15377,"IDH1, IDH2, icd	isocitrate dehydrogenase [EC:1.1.1.42]"
K00033,6849,9446,7807,13590,15931,14491,9240,5640,7360,7856,23061,11333,14058,14536,10130,"PGD, gnd, gntZ	6-phosphogluconate dehydrogenase [EC:1.1.1.44 1.1.1.343]"
K00034,1499,3140,2094,2353,3605,384,3558,2110,1180,1146,3660,3721,5124,6444,2818,gdh	glucose 1-dehydrogenase [EC:1.1.1.47]
K00036,16912,26317,19709,20470,26739,16053,12682,12215,19072,14789,22151,19963,26589,28617,16835,"G6PD, zwf	glucose-6-phosphate 1-dehydrogenase [EC:1.1.1.49 1.1.1.363]"
K00043,158,84,109,226,57,2,2,7,14,15,41,437,15,198,50,gbd	4-hydroxybutyrate dehydrogenase [EC:1.1.1.61]
K00051,6,12,5,14,61,0,3,1,0,0,32,9,5,11,8,E1.1.1.82	malate dehydrogenase (NADP+) [EC:1.1.1.82]
K00058,20124,26318,22703,26556,30387,22246,19833,16128,15817,17957,34119,25852,27891,39900,24528,"serA, PHGDH	D-3-phosphoglycerate dehydrogenase / 2-oxoglutarate reductase [EC:1.1.1.95 1.1.1.399]"
K00074,15097,23225,17594,23150,29569,18501,11804,12553,15677,13486,29720,21404,29011,37852,23622,"paaH, hbd, fadB, mmgB	3-hydroxybutyryl-CoA dehydrogenase [EC:1.1.1.157]"
K00116,9890,12791,10745,4543,3215,5548,2761,5742,13702,8496,3308,12664,18775,7413,1806,mqo	malate dehydrogenase (quinone) [EC:1.1.5.4]
K00121,18503,25284,20612,23954,28307,25456,12046,11851,21762,14304,20720,19359,28965,33689,18683,"frmA, ADH5, adhC	S-(hydroxymethyl)glutathione dehydrogenase / alcohol dehydrogenase [EC:1.1.1.284 1"
K00122,1178,2188,1260,1422,3605,672,666,1301,2347,924,2012,6415,8302,1606,837,FDH	formate dehydrogenase [EC:1.17.1.9]
K00123,21380,27724,24558,25033,26800,19212,17621,18192,24206,19002,31985,27086,38629,52843,28004,"fdoG, fdhF, fdwA	formate dehydrogenase major subunit [EC:1.17.1.9]"
K00124,10043,13141,12034,11001,8727,8120,8097,8804,9845,7038,16921,11888,13784,23497,13473,"fdoH, fdsB	formate dehydrogenase iron-sulfur subunit"
K00125,0,0,0,2,0,0,0,0,0,0,2,1,1,2,0,fdhB	formate dehydrogenase (coenzyme F420) beta subunit [EC:1.17.98.3 1.8.98.6]
K00126,1128,1315,1074,1362,1568,6351,1632,1848,3662,1976,1254,4790,6436,1910,3116,fdsD	formate dehydrogenase subunit delta [EC:1.17.1.9]
K00127,8100,10716,8909,6148,4862,7991,5436,6324,9436,6658,4885,9526,11687,16594,10083,"fdoI, fdsG	formate dehydrogenase subunit gamma"
K00131,1337,1448,2017,1750,955,786,1948,2253,2691,1205,9329,7490,9597,6962,1036,gapN	glyceraldehyde-3-phosphate dehydrogenase (NADP+) [EC:1.2.1.9]
K00134,25705,34813,28426,25724,26326,15474,14942,17228,23664,22751,21346,24975,29769,46105,24874,"GAPDH, gapA	glyceraldehyde 3-phosphate dehydrogenase [EC:1.2.1.12]"
K00140,32561,44844,37947,27916,31052,36360,16484,23575,43022,27735,40423,39952,59864,78367,32127,"mmsA, iolA, ALDH6A1	malonate-semialdehyde dehydrogenase (acetylating) / methylmalonate-semialdehyde"
K00148,5105,7825,5948,4937,5696,1973,1243,3082,7044,3812,4761,6795,12304,12538,3240,fdhA	glutathione-independent formaldehyde dehydrogenase [EC:1.2.1.46]
K00150,176,269,291,90,97,2,49,69,12,3,7598,298,40,1621,40,gap2	glyceraldehyde-3-phosphate dehydrogenase (NAD(P)) [EC:1.2.1.59]
K00161,13345,22593,15718,20023,25335,15771,9786,8126,11789,12846,38289,13492,15308,24050,17376,"PDHA, pdhA	pyruvate dehydrogenase E1 component alpha subunit [EC:1.2.4.1]"
K00162,13217,22247,15268,19590,25274,15819,9673,7950,11908,12926,30597,13133,15355,22170,17402,"PDHB, pdhB	pyruvate dehydrogenase E1 component beta subunit [EC:1.2.4.1]"
K00163,10711,16270,12075,14976,21717,3250,7640,8427,11493,8257,15228,10477,15251,19095,14141,aceE	pyruvate dehydrogenase E1 component [EC:1.2.4.1]
K00164,11015,13246,12011,10633,12729,10105,8180,7554,10937,10376,10524,10817,14911,19314,13702,"OGDH, sucA	2-oxoglutarate dehydrogenase E1 component [EC:1.2.4.2]"
K00169,1784,5602,2508,2712,3125,118,2351,2299,353,936,9822,3620,1178,7981,1392,porA	pyruvate ferredoxin oxidoreductase alpha subunit [EC:1.2.7.1]
K00170,2311,7447,3238,3477,3353,138,3174,3087,457,918,10211,4938,1509,10472,1788,porB	pyruvate ferredoxin oxidoreductase beta subunit [EC:1.2.7.1]
K00171,796,2295,1200,1107,382,43,1072,1005,153,227,8409,2131,671,4864,601,porD	pyruvate ferredoxin oxidoreductase delta subunit [EC:1.2.7.1]
K00172,1941,5656,2747,2970,3206,124,2456,2589,386,854,9896,3775,1210,8306,1465,porG	pyruvate ferredoxin oxidoreductase gamma subunit [EC:1.2.7.1]
K00174,5778,8552,7269,10412,10137,2192,6024,4037,1331,4224,16117,7249,4286,12510,5315,"korA, oorA, oforA	2-oxoglutarate/2-oxoacid ferredoxin oxidoreductase subunit alpha [EC:1.2.7.3 1.2."
K00175,5999,8693,7462,11733,10282,2216,6132,4045,1366,4755,16130,7719,4397,12547,5379,"korB, oorB, oforB	2-oxoglutarate/2-oxoacid ferredoxin oxidoreductase subunit beta [EC:1.2.7.3 1.2.7"
K00176,2710,3778,3633,4267,1955,214,2956,2561,446,1239,2840,4982,2260,7302,2395,"korD, oorD	2-oxoglutarate ferredoxin oxidoreductase subunit delta [EC:1.2.7.3]"
K00177,2609,3390,3227,3990,1712,166,2064,2236,363,1192,2307,4552,1827,6255,1698,"korC, oorC	2-oxoglutarate ferredoxin oxidoreductase subunit gamma [EC:1.2.7.3]"
K00192,0,0,0,0,0,0,0,0,0,0,3,0,0,2,0,"cdhA	anaerobic carbon-monoxide dehydrogenase, CODH/ACS complex subunit alpha [EC:1.2.7.4]"
K00193,0,0,0,0,0,0,0,0,0,0,2,0,0,1,0,"cdhC	acetyl-CoA decarbonylase/synthase, CODH/ACS complex subunit beta [EC:2.3.1.169]"
K00194,1170,2290,1627,1835,632,63,1448,1352,183,73,1016,2357,713,3575,772,"cdhD, acsD	acetyl-CoA decarbonylase/synthase, CODH/ACS complex subunit delta [EC:2.1.1.245]"
K00195,0,0,0,0,0,0,0,0,0,0,2,0,0,1,0,"cdhB	anaerobic carbon-monoxide dehydrogenase, CODH/ACS complex subunit epsilon"
K00196,191,207,308,436,204,7,222,70,3,3,52,68,54,138,53,cooF	anaerobic carbon-monoxide dehydrogenase iron sulfur subunit
K00197,1293,2404,1783,2020,712,70,1483,1394,198,191,1394,2602,956,4105,950,"cdhE, acsC	acetyl-CoA decarbonylase/synthase, CODH/ACS complex subunit gamma [EC:2.1.1.245]"
K00198,919,706,1232,1746,553,55,675,912,115,260,1207,2272,834,2113,767,"cooS, acsA	anaerobic carbon-monoxide dehydrogenase catalytic subunit [EC:1.2.7.4]"
K00200,647,752,685,940,684,5640,2448,772,1614,1088,964,520,823,1367,3248,"fwdA, fmdA	formylmethanofuran dehydrogenase subunit A [EC:1.2.7.12]"
K00201,617,694,593,854,631,5635,2416,746,1597,1082,867,498,806,1335,3238,"fwdB, fmdB	formylmethanofuran dehydrogenase subunit B [EC:1.2.7.12]"
K00202,618,695,595,857,631,5635,2416,746,1597,1082,852,491,796,1326,3234,"fwdC, fmdC	formylmethanofuran dehydrogenase subunit C [EC:1.2.7.12]"
K00203,0,0,0,0,0,0,0,0,0,0,5,1,0,4,0,"fwdD, fmdD	formylmethanofuran dehydrogenase subunit D [EC:1.2.7.12]"
K00205,0,0,0,1,0,0,0,0,0,0,4,0,0,3,0,"fwdF, fmdF	4Fe-4S ferredoxin"
K00209,0,0,0,0,1,0,0,2,2,0,10,6,10,6,4,"fabV, ter	enoyl-[acyl-carrier protein] reductase / trans-2-enoyl-CoA reductase (NAD+) [EC:1.3.1.9 1"
K00232,612,2235,776,2795,4990,17,300,186,105,76,4295,458,820,529,2482,"E1.3.3.6, ACOX1, ACOX3	acyl-CoA oxidase [EC:1.3.3.6]"
K00239,13660,19862,15721,19123,22000,10284,11483,10265,11426,11435,24890,14750,17330,26974,15896,"sdhA, frdA	succinate dehydrogenase / fumarate reductase, flavoprotein subunit [EC:1.3.5.1 1.3.5.4]"
K00240,13930,19722,16029,19389,22099,10301,12009,11166,11561,11649,24528,14567,17221,26957,15880,"sdhB, frdB	succinate dehydrogenase / fumarate reductase, iron-sulfur subunit [EC:1.3.5.1 1.3.5.4]"
K00241,12664,17076,14793,15343,16361,9563,10853,8654,8843,9710,28486,8140,7807,24016,14830,"sdhC, frdC	succinate dehydrogenase / fumarate reductase, cytochrome b subunit"
K00242,9353,11999,10288,8539,9108,8194,6440,6773,10313,7227,8129,10332,13842,18229,9988,"sdhD, frdD	succinate dehydrogenase / fumarate reductase, membrane anchor subunit"
K00244,4653,9044,4690,8122,13488,549,4596,4362,1239,5976,9020,3328,3619,12752,5951,frdA	fumarate reductase flavoprotein subunit [EC:1.3.5.4]
K00245,623,841,640,771,946,136,765,747,335,1252,1139,524,518,6362,3166,frdB	fumarate reductase iron-sulfur subunit [EC:1.3.5.4]
K00246,604,767,577,645,922,143,773,746,359,1386,1131,519,517,6358,3157,frdC	fumarate reductase subunit C
K00247,487,590,407,425,855,119,695,665,293,1069,1002,364,386,6158,2976,frdD	fumarate reductase subunit D
K00248,14002,22134,16166,15660,17392,4038,6903,11006,14297,7511,13311,17656,24020,16945,10359,"ACADS, bcd	butyryl-CoA dehydrogenase [EC:1.3.8.1]"
K00261,4282,4344,5739,5283,3987,370,4603,3608,1494,1666,19597,3701,3902,10896,7270,"GLUD1_2, gdhA	glutamate dehydrogenase (NAD(P)+) [EC:1.4.1.3]"
K00281,9386,11482,9691,8960,12782,8627,4795,6223,11977,10470,8126,10354,15255,15100,9750,"GLDC, gcvP	glycine dehydrogenase [EC:1.4.4.2]"
K00282,2353,3359,3664,3593,2692,3884,4406,2625,1432,1175,11826,3692,2592,7189,4585,gcvPA	glycine dehydrogenase subunit 1 [EC:1.4.4.2]
K00283,2353,3359,3664,3593,2692,3884,4406,2625,1432,1175,11826,3692,2592,7189,4585,gcvPB	glycine dehydrogenase subunit 2 [EC:1.4.4.2]
K00297,11920,15620,13258,16134,18554,13897,9073,8529,11907,14303,13967,12256,16073,20116,12955,"metF, MTHFR	methylenetetrahydrofolate reductase (NADPH) [EC:1.5.1.20]"
K00317,0,0,4,1,0,0,0,67,1,0,1,2,150,32,64,dmd-tmd	dimethylamine/trimethylamine dehydrogenase [EC:1.5.8.1 1.5.8.2]
K00319,0,0,0,0,0,0,0,0,0,0,2,0,0,2,0,mtd	methylenetetrahydromethanopterin dehydrogenase [EC:1.5.98.1]
K00320,1797,6115,2561,5073,9300,85,1115,546,230,172,28459,2238,1769,7643,1980,"mer	5,10-methylenetetrahydromethanopterin reductase [EC:1.5.98.2]"
K00382,25732,35355,28809,34813,40433,28641,20591,20000,26812,20300,42789,29580,37864,45206,33100,"DLD, lpd, pdhD	dihydrolipoamide dehydrogenase [EC:1.8.1.4]"
K00399,0,0,0,0,0,0,0,0,0,0,2,1,0,2,0,mcrA	methyl-coenzyme M reductase alpha subunit [EC:2.8.4.1]
K00401,0,0,0,0,0,0,0,0,0,0,2,1,0,2,0,mcrB	methyl-coenzyme M reductase beta subunit [EC:2.8.4.1]
K00402,0,0,0,0,0,0,0,0,0,0,2,1,0,2,0,mcrG	methyl-coenzyme M reductase gamma subunit [EC:2.8.4.1]
K00577,26,1,18,4,2,0,0,0,0,0,4,52,2,66,3,mtrA	tetrahydromethanopterin S-methyltransferase subunit A [EC:2.1.1.86]
K00578,0,0,0,0,0,0,0,0,0,0,2,0,0,2,0,mtrB	tetrahydromethanopterin S-methyltransferase subunit B [EC:2.1.1.86]
K00579,0,0,0,0,0,0,0,0,0,0,2,0,0,2,0,mtrC	tetrahydromethanopterin S-methyltransferase subunit C [EC:2.1.1.86]
K00580,0,0,0,0,0,0,0,0,0,0,2,0,0,2,0,mtrD	tetrahydromethanopterin S-methyltransferase subunit D [EC:2.1.1.86]
K00581,0,0,0,0,0,0,0,0,0,0,2,0,0,2,0,mtrE	tetrahydromethanopterin S-methyltransferase subunit E [EC:2.1.1.86]
K00582,0,0,0,0,0,0,0,0,0,0,2,0,0,2,0,mtrF	tetrahydromethanopterin S-methyltransferase subunit F [EC:2.1.1.86]
K00583,0,0,0,0,0,0,0,0,0,0,1,0,0,1,0,mtrG	tetrahydromethanopterin S-methyltransferase subunit G [EC:2.1.1.86]
K00584,3,7,5,4,4,0,1,2,2,7,113,70,72,54,51,mtrH	tetrahydromethanopterin S-methyltransferase subunit H [EC:2.1.1.86]
K00600,19506,25604,22104,21811,22880,24037,14302,15633,22681,17954,33345,22793,28508,38983,20926,"glyA, SHMT	glycine hydroxymethyltransferase [EC:2.1.2.1]"
K00605,19269,24791,20924,18724,22251,29202,13807,12405,21508,16104,23560,20582,26411,35931,18738,"gcvT, AMT	aminomethyltransferase [EC:2.1.2.10]"
K00615,22746,30513,24288,32115,36362,17172,18979,17889,16077,18553,36666,32070,34842,58703,30328,"E2.2.1.1, tktA, tktB	transketolase [EC:2.2.1.1]"
K00616,14024,19942,15406,17104,22761,10388,11163,9717,11705,13451,17064,15771,18500,36710,19267,"E2.2.1.2, talA, talB	transaldolase [EC:2.2.1.2]"
K00625,3515,2537,3452,3969,3097,483,3240,3103,1332,3069,3276,3109,3643,10716,6036,"E2.3.1.8, pta	phosphate acetyltransferase [EC:2.3.1.8]"
K00626,51024,77639,60388,61849,76195,42302,29904,37789,56268,36657,79785,53327,71269,90852,55935,"E2.3.1.9, atoB	acetyl-CoA C-acetyltransferase [EC:2.3.1.9]"
K00627,15570,22247,17212,20402,26005,22550,13656,10934,17058,17783,30934,14437,18345,32113,22776,"DLAT, aceF, pdhC	pyruvate dehydrogenase E2 component (dihydrolipoamide acetyltransferase) [EC:2.3.1"
K00640,14737,18546,16674,16389,13552,11030,12291,13415,13632,14859,14037,22261,28138,30519,18894,cysE	serine O-acetyltransferase [EC:2.3.1.30]
K00658,12433,15203,13943,15216,16627,10103,10293,8924,10766,10374,13356,10804,14035,21694,14994,"DLST, sucB	2-oxoglutarate dehydrogenase E2 component (dihydrolipoamide succinyltransferase) [EC:2.3"
K00672,528,466,478,626,478,5620,2302,726,1570,1073,700,412,529,1221,3069,ftr	formylmethanofuran--tetrahydromethanopterin N-formyltransferase [EC:2.3.1.101]
K00814,0,1,0,0,0,0,0,0,0,0,0,2,2,0,1,"GPT, ALT	alanine transaminase [EC:2.6.1.2]"
K00830,13278,19541,14874,15840,20063,13439,11956,9209,9561,6508,13991,7884,8086,16761,15205,AGXT	alanine-glyoxylate transaminase / serine-glyoxylate transaminase / serine-pyruvate transaminas
K00831,11462,14300,12439,13670,15285,10180,8679,8345,10931,8751,12205,11927,15359,18996,11797,"serC, PSAT1	phosphoserine aminotransferase [EC:2.6.1.52]"
K00844,2,1,5,14,2,2,1,4,2,32,12,101,14,5,4,HK	hexokinase [EC:2.7.1.1]
K00845,17209,23371,19731,25284,28549,14640,16508,13109,13618,19482,33075,19243,20322,33860,22406,glk	glucokinase [EC:2.7.1.2]
K00850,13865,15408,15467,16639,12583,9681,13510,10326,8879,14666,12208,12324,8325,23297,15146,"pfkA, PFK	6-phosphofructokinase 1 [EC:2.7.1.11]"
K00851,8227,11186,9738,8406,11832,9974,6401,6582,10094,9304,9576,9301,13686,16546,8887,"E2.7.1.12, gntK, idnK	gluconokinase [EC:2.7.1.12]"
K00855,2595,2874,2475,4419,3963,5881,3421,2107,2484,2990,4586,1919,2045,9280,8494,"PRK, prkB	phosphoribulokinase [EC:2.7.1.19]"
K00863,1082,2150,1230,2633,4669,5823,1265,679,1372,604,2945,885,730,1192,1273,"DAK, TKFC	triose/dihydroxyacetone kinase / FAD-AMP lyase (cyclizing) [EC:2.7.1.28 2.7.1.29 4.6.1.15"
K00873,18315,23438,20143,17808,18412,12263,12371,13575,18222,15326,23982,21662,29013,36616,18019,"PK, pyk	pyruvate kinase [EC:2.7.1.40]"
K00874,5287,5397,5203,7271,6961,6744,4289,4235,4615,5858,16708,10904,12427,11266,5557,kdgK	2-dehydro-3-deoxygluconokinase [EC:2.7.1.45]
K00886,1241,2975,1526,3765,6326,5671,1491,744,1346,702,5421,1157,1387,2362,3604,ppgK	polyphosphate glucokinase [EC:2.7.1.63]
K00918,7,6,13,11,7,1,25,64,3,1,34,343,6,14,6,pfkC	ADP-dependent phosphofructokinase/glucokinase [EC:2.7.1.146 2.7.1.147]
K00925,11015,13436,12725,13238,11881,7938,9964,8980,8786,10762,11443,8579,10211,20567,14023,ackA	acetate kinase [EC:2.7.2.1]
K00926,6292,10528,7020,5073,8476,1958,2354,3588,6607,4105,12880,8612,9387,3852,1761,arcC	carbamate kinase [EC:2.7.2.2]
K00927,13666,17865,15406,16748,16835,10379,11577,11165,11747,12559,22557,15441,17250,27273,17842,"PGK, pgk	phosphoglycerate kinase [EC:2.7.2.3]"
K00948,14869,18623,16623,17773,18827,10488,12154,12571,12007,13036,24910,17055,19256,29442,16979,"PRPS, prsA	ribose-phosphate pyrophosphokinase [EC:2.7.6.1]"
K01006,6290,11573,7489,11404,12894,6258,7630,5152,2830,5717,17587,8152,4839,15082,10511,"ppdK	pyruvate, orthophosphate dikinase [EC:2.7.9.1]"
K01007,11089,16103,13399,15331,18501,2565,7370,8768,9345,10207,15651,13075,16307,23886,13068,"pps, ppsA	pyruvate, water dikinase [EC:2.7.9.2]"
K01053,2898,3565,3669,5500,7762,11702,7031,3139,4167,5825,6744,2880,4127,8881,6361,"E3.1.1.17, gnl, RGN	gluconolactonase [EC:3.1.1.17]"
K01057,9220,13011,10984,11740,13897,8153,6467,6197,9851,6724,11019,10406,13410,17174,10372,"PGLS, pgl, devB	6-phosphogluconolactonase [EC:3.1.1.31]"
K01070,6782,8177,7530,5310,6317,13435,4042,4504,10408,6617,3421,7376,11947,12289,4643,"frmB, ESD, fghA	S-formylglutathione hydrolase [EC:3.1.2.12]"
K01079,10564,15297,11646,14332,17538,8036,5991,6579,9656,6293,13465,10598,15189,17974,13920,"serB, PSPH	phosphoserine phosphatase [EC:3.1.3.3]"
K01455,1610,2416,1913,5662,5289,1962,1921,1647,1030,3912,5331,1300,1722,2920,3838,E3.5.1.49	formamidase [EC:3.5.1.49]
K01491,32157,45327,36270,40465,44294,33423,24862,24236,29890,28283,43920,36083,41733,59823,35394,folD	methylenetetrahydrofolate dehydrogenase (NADP+) / methenyltetrahydrofolate cyclohydrolase [EC:
K01499,622,559,635,792,575,5624,2453,751,1575,1076,858,513,612,1474,3179,mch	methenyltetrahydromethanopterin cyclohydrolase [EC:3.5.4.27]
K01595,10240,12234,11652,10654,10433,2680,7330,8040,9589,10028,17251,10843,16070,21104,13179,ppc	phosphoenolpyruvate carboxylase [EC:4.1.1.31]
K01601,2321,2768,3030,4094,2509,11487,3998,2778,3472,2333,4161,2248,2020,5220,8572,rbcL	ribulose-bisphosphate carboxylase large chain [EC:4.1.1.39]
K01602,1021,1440,1155,1636,918,5696,2126,1404,1684,1117,2144,1178,1091,2111,4188,rbcS	ribulose-bisphosphate carboxylase small chain [EC:4.1.1.39]
K01610,8442,9691,8953,7466,6558,9658,5246,4854,8912,5400,4119,9183,11727,12998,6710,"E4.1.1.49, pckA	phosphoenolpyruvate carboxykinase (ATP) [EC:4.1.1.49]"
K01622,1208,2692,1916,1280,604,83,1550,1206,332,369,16286,2314,785,7166,1017,"K01622	fructose 1,6-bisphosphate aldolase/phosphatase [EC:4.1.2.13 3.1.3.11]"
K01623,5563,7632,6437,9047,13020,17565,7467,4359,5708,7415,24094,6765,6342,12160,5786,"ALDO	fructose-bisphosphate aldolase, class I [EC:4.1.2.13]"
K01624,12874,14706,12960,14575,13011,15618,9322,9454,11723,11540,12386,14798,15645,19944,14864,"FBA, fbaA	fructose-bisphosphate aldolase, class II [EC:4.1.2.13]"
K01625,21359,24930,22091,23748,23289,18908,16090,15603,22706,19040,22938,25276,33944,39873,22283,eda	2-dehydro-3-deoxyphosphogluconate aldolase / (4S)-4-hydroxy-2-oxoglutarate aldolase [EC:4.1.2.1
K01637,8471,9236,9359,6910,7835,9885,5576,6155,10402,7414,13578,9056,14293,17161,8095,"E4.1.3.1, aceA	isocitrate lyase [EC:4.1.3.1]"
K01638,13908,17752,16115,12682,13032,11268,7476,8436,14905,9457,17536,10420,14956,19888,11546,"aceB, glcB	malate synthase [EC:2.3.3.9]"
K01647,15829,22137,18530,25456,28768,21998,15416,12287,14669,13786,40548,16721,21181,31901,20421,"CS, gltA	citrate synthase [EC:2.3.3.1]"
K01676,9042,11320,10374,10190,10713,9939,7333,7826,10461,7363,7059,9960,14122,17293,9080,"E4.2.1.2A, fumA, fumB	fumarate hydratase, class I [EC:4.2.1.2]"
K01677,1764,3160,2401,3356,2576,157,2206,2634,337,1378,2813,3526,1297,4769,1327,"E4.2.1.2AA, fumA	fumarate hydratase subunit alpha [EC:4.2.1.2]"
K01678,1715,3133,2380,3315,2571,145,2198,2619,328,1315,2763,3474,1279,4766,1322,"E4.2.1.2AB, fumB	fumarate hydratase subunit beta [EC:4.2.1.2]"
K01679,11313,14428,12470,12955,15332,10762,8396,8583,13322,11274,19851,16852,23678,23352,14029,"E4.2.1.2B, fumC, FH	fumarate hydratase, class II [EC:4.2.1.2]"
K01681,18048,24340,20953,20409,22272,12410,12981,13722,19133,17199,25582,21778,27653,36878,18923,"ACO, acnA	aconitate hydratase [EC:4.2.1.3]"
K01682,7465,8354,7966,5930,5390,2328,3849,5242,8523,6269,4066,7960,12107,13573,7728,acnB	aconitate hydratase 2 / 2-methylisocitrate dehydratase [EC:4.2.1.3 4.2.1.99]
K01689,14073,18117,15776,16831,17011,10431,11495,12045,11804,12527,30456,15977,19513,31516,15980,"ENO, eno	enolase [EC:4.2.1.11]"
K01690,6544,8224,7243,4240,6757,7976,3588,4647,9351,6190,4112,7594,12168,12865,6059,edd	phosphogluconate dehydratase [EC:4.2.1.12]
K01715,3012,2803,3269,5214,6247,448,2375,1643,1829,3767,12755,2894,2058,10898,6917,crt	enoyl-CoA hydratase [EC:4.2.1.17]
K01738,18313,21949,20991,26071,29211,23298,19660,17018,18681,19966,30436,24782,28953,28831,23506,cysK	cysteine synthase [EC:2.5.1.47]
K01752,9973,11395,10689,11137,11491,10949,8059,9125,13749,13068,9328,19721,26928,20024,12286,"E4.3.1.17, sdaA, sdaB, tdcG	L-serine dehydratase [EC:4.3.1.17]"
K01754,22295,28418,25317,27524,32247,36033,19938,19103,27291,20511,32432,25509,33459,42525,27318,"E4.3.1.19, ilvA, tdcB	threonine dehydratase [EC:4.3.1.19]"
K01782,20360,30958,23048,25381,31667,28193,17124,15056,23738,18434,23628,22091,25941,22711,21479,fadJ	3-hydroxyacyl-CoA dehydrogenase / enoyl-CoA hydratase / 3-hydroxybutyryl-CoA epimerase [EC:1.1
K01783,14111,18132,15734,17502,17191,16066,12555,11737,12987,13306,15758,16135,17574,26679,18204,"rpe, RPE	ribulose-phosphate 3-epimerase [EC:5.1.3.1]"
K01803,14091,18064,15978,17119,17643,16121,12303,11542,13196,12898,23603,17576,19550,27268,16282,"TPI, tpiA	triosephosphate isomerase (TIM) [EC:5.3.1.1]"
K01807,9586,10335,10699,8604,7756,8236,6570,7922,10363,7925,14480,9976,13670,18372,10002,rpiA	ribose 5-phosphate isomerase A [EC:5.3.1.6]
K01808,6197,9467,7011,11988,12557,7968,7970,4144,2776,5790,11428,11529,10226,12045,7870,rpiB	ribose 5-phosphate isomerase B [EC:5.3.1.6]
K01810,13216,17562,14847,16303,17065,10364,10731,10695,11640,13086,23148,15382,16938,31874,16562,"GPI, pgi	glucose-6-phosphate isomerase [EC:5.3.1.9]"
K01825,19768,26262,22410,11076,7563,7753,6255,11474,27449,15616,5031,21711,32246,36800,8193,fadB	3-hydroxyacyl-CoA dehydrogenase / enoyl-CoA hydratase / 3-hydroxybutyryl-CoA epimerase / enoyl
K01834,29206,40412,32922,47546,50556,23141,30728,27177,19372,25382,56528,32307,34868,71934,46627,"PGAM, gpmA	2,3-bisphosphoglycerate-dependent phosphoglycerate mutase [EC:5.4.2.11]"
K01846,263,310,375,401,257,21,162,130,90,40,309,182,333,411,288,"glmS, mutS, mamA	methylaspartate mutase sigma subunit [EC:5.4.99.1]"
K01847,5549,9259,5739,10330,16242,15347,4916,2923,4335,5385,10344,3719,4134,7221,12095,MUT	methylmalonyl-CoA mutase [EC:5.4.99.2]
K01848,3076,6392,4037,4811,9306,268,3203,2237,1069,1333,6373,2981,2650,6215,5663,"E5.4.99.2A, mcmA1	methylmalonyl-CoA mutase, N-terminal domain [EC:5.4.99.2]"
K01849,2813,6080,3571,4314,8956,228,2619,1955,872,991,5855,2632,2307,5607,4992,"E5.4.99.2B, mcmA2	methylmalonyl-CoA mutase, C-terminal domain [EC:5.4.99.2]"
K01895,23389,33673,26969,30366,32580,15401,16684,17827,22720,18631,36165,31037,40389,49522,26385,"ACSS1_2, acs	acetyl-CoA synthetase [EC:6.2.1.1]"
K01902,12496,15771,14289,14730,16793,15740,10597,9126,12348,11226,21609,12575,16356,24214,15984,sucD	succinyl-CoA synthetase alpha subunit [EC:6.2.1.5]
K01903,12442,15725,14251,14682,16710,15742,10613,9137,12349,11220,21636,12586,16370,24263,16016,sucC	succinyl-CoA synthetase beta subunit [EC:6.2.1.5]
K01913,783,1970,915,4715,4175,62,376,343,186,168,3340,878,1105,1894,986,"AAE7, ACN1	acetate/butyrate---CoA ligase [EC:6.2.1.1 6.2.1.2]"
K01938,3880,6500,4614,7035,8231,7901,4947,3866,2715,3499,6732,4995,3084,8047,8721,fhs	formate--tetrahydrofolate ligase [EC:6.3.4.3]
K01958,2272,4150,2657,5326,7492,7682,3951,1311,1982,3986,6237,2175,1964,3321,2893,"PC, pyc	pyruvate carboxylase [EC:6.4.1.1]"
K01959,4695,7794,5497,2457,1192,1851,1541,3157,6624,2751,1061,7295,9476,5590,742,pycA	pyruvate carboxylase subunit A [EC:6.4.1.1]
K01960,5603,8632,6952,4361,1813,1913,2783,4963,6801,2996,1920,8635,10280,7703,1525,pycB	pyruvate carboxylase subunit B [EC:6.4.1.1]
K01961,27949,33316,30353,34212,32747,40146,23943,22370,30662,25311,34477,34474,41004,54855,26871,"accC	acetyl-CoA carboxylase, biotin carboxylase subunit [EC:6.4.1.2 6.3.4.14]"
K01962,11684,14727,12906,11498,12537,11982,10368,8915,11354,10982,9513,12689,15428,21976,12463,accA	acetyl-CoA carboxylase carboxyl transferase subunit alpha [EC:6.4.1.2 2.1.3.15]
K01963,12384,16322,13828,14720,16126,12008,10355,9116,11424,11074,12071,13930,16202,23391,14792,accD	acetyl-CoA carboxylase carboxyl transferase subunit beta [EC:6.4.1.2 2.1.3.15]
K01964,1,0,3,3,1,5,6,0,5,112,10,7,5,3,4,K01964	acetyl-CoA/propionyl-CoA carboxylase [EC:6.4.1.2 6.4.1.3]
K01965,3042,4635,3084,5269,8640,5927,2337,2013,2037,1332,5293,1889,2188,4682,6136,"PCCA, pccA	propionyl-CoA carboxylase alpha chain [EC:6.4.1.3]"
K01966,5984,10980,6922,10244,18891,7908,5334,5036,2930,1961,12591,4824,4704,10511,11973,"PCCB, pccB	propionyl-CoA carboxylase beta chain [EC:6.4.1.3 2.1.3.15]"
K02160,12113,14548,12855,13397,13236,17406,9972,8074,12151,12012,10402,11670,13568,21675,12676,"accB, bccP	acetyl-CoA carboxylase biotin carboxyl carrier protein"
K02437,13790,18603,16030,18609,19633,11032,12533,11083,13941,14837,23678,20926,25925,30507,16349,"gcvH, GCSH	glycine cleavage system H protein"
K02446,3928,8021,4689,7319,9981,7872,5059,2826,2536,4238,8787,4111,3755,7871,6955,"glpX	fructose-1,6-bisphosphatase II [EC:3.1.3.11]"
K03388,2904,4962,3859,4207,1619,173,3195,3933,576,544,3719,4934,2709,10435,2346,hdrA2	heterodisulfide reductase subunit A2 [EC:1.8.7.3 1.8.98.4 1.8.98.5 1.8.98.6]
K03389,1239,2440,1486,1660,788,70,1164,1256,212,732,1314,1998,987,4102,878,hdrB2	heterodisulfide reductase subunit B2 [EC:1.8.7.3 1.8.98.4 1.8.98.5 1.8.98.6]
K03390,790,2044,1093,1171,371,56,1126,1210,188,199,1135,1881,885,3700,787,hdrC2	heterodisulfide reductase subunit C2 [EC:1.8.7.3 1.8.98.4 1.8.98.5 1.8.98.6]
K03396,83,74,132,86,128,163,159,74,68,37,176,91,97,160,172,gfa	S-(hydroxymethyl)glutathione synthase [EC:4.4.1.22]
K03737,2720,2149,3162,3772,1816,242,2346,2619,587,1861,2298,3605,1786,3994,1474,"por, nifJ	pyruvate-ferredoxin/flavodoxin oxidoreductase [EC:1.2.7.1 1.2.7.-]"
K03738,3041,5269,4033,4012,1609,235,3379,3574,1073,1435,10699,4634,2347,11268,4310,aor	aldehyde:ferredoxin oxidoreductase [EC:1.2.7.5]
K03781,9297,12159,10827,9702,10460,18358,7989,8618,16123,10051,10620,17767,26549,20514,13286,"katE, CAT, catB, srpA	catalase [EC:1.11.1.6]"
K03841,9836,10349,10636,9020,6861,7999,6226,6986,10333,6970,5380,9160,13375,11455,11987,"FBP, fbp	fructose-1,6-bisphosphatase I [EC:3.1.3.11]"
K04041,286,179,159,392,46,55,38,237,72,944,210,1372,173,120,112,"fbp3	fructose-1,6-bisphosphatase III [EC:3.1.3.11]"
K04480,0,2,1,2,1,0,0,2,1,1,51,51,34,24,34,mtaB	methanol---5-hydroxybenzimidazolylcobamide Co-methyltransferase [EC:2.1.1.90]
K04835,103,184,147,148,134,5620,618,96,1172,487,100,49,94,119,65,mal	methylaspartate ammonia-lyase [EC:4.3.1.2]
K05299,962,2316,1388,1739,697,48,1399,1002,122,48,520,1416,439,2900,495,fdhA	formate dehydrogenase (NADP+) alpha subunit [EC:1.17.1.10]
K05606,2257,5071,2663,3333,7237,6144,2113,1663,2083,989,4933,7639,9564,3666,5279,"MCEE, epi	methylmalonyl-CoA/ethylmalonyl-CoA epimerase [EC:5.1.99.1]"
K05942,98,98,165,180,109,4,152,27,10,3,187,107,91,265,113,E2.3.3.3	citrate (Re)-synthase [EC:2.3.3.3]
K06859,475,292,521,472,280,34,447,428,81,117,1368,643,385,1260,299,"pgi1	glucose-6-phosphate isomerase, archaeal [EC:5.3.1.9]"
K07404,1788,1225,1394,1553,1370,5655,3170,1343,1401,3969,1722,1563,1203,2370,2373,pgl	6-phosphogluconolactonase [EC:3.1.1.31]
K07516,6003,4965,6332,6276,7708,8800,6657,6671,6326,5194,6174,8180,12128,11668,11218,fadN	3-hydroxyacyl-CoA dehydrogenase [EC:1.1.1.35]
K08093,405,374,506,312,204,76,366,168,234,291,697,304,386,607,476,hxlA	3-hexulose-6-phosphate synthase [EC:4.1.2.43]
K08094,529,525,677,499,328,5693,1114,273,1318,748,707,723,414,843,567,hxlB	6-phospho-3-hexuloisomerase [EC:5.3.1.27]
K08264,6,16,16,22,8,1,4,1,4,14,174,114,116,88,72,hdrD	heterodisulfide reductase subunit D [EC:1.8.98.1]
K08265,0,0,0,0,0,0,0,0,0,0,1,0,0,1,0,hdrE	heterodisulfide reductase subunit E [EC:1.8.98.1]
K08318,19,13,11,26,7,0,13,1,3,1,3,3,4,6,7,yihU	4-hydroxybutyrate dehydrogenase / sulfolactaldehyde 3-reductase [EC:1.1.1.61 1.1.1.373]
K08691,866,2574,1020,1381,3303,149,889,434,488,502,2277,798,999,1544,4225,mcl	malyl-CoA/(S)-citramalyl-CoA lyase [EC:4.1.3.24 4.1.3.25]
K08692,440,314,387,467,844,202,434,305,370,479,301,184,221,604,2317,mtkB	malate-CoA ligase subunit alpha [EC:6.2.1.9]
K09709,766,1213,895,2544,3272,6075,1103,1596,3132,1520,2061,420,768,1343,943,meh	3-methylfumaryl-CoA hydratase [EC:4.2.1.153]
K10713,814,907,884,1085,753,5763,2551,1047,2053,1296,1233,2100,3069,1608,3360,"fae	5,6,7,8-tetrahydromethanopterin hydro-lyase [EC:4.2.1.147]"
K10714,689,540,606,721,463,5608,1081,628,1549,1054,679,297,478,986,2485,mtdB	methylene-tetrahydromethanopterin dehydrogenase [EC:1.5.1.-]
K10944,44,30,79,31,20,0,20,184,14,0,97,34,18,77,14,pmoA-amoA	methane/ammonia monooxygenase subunit A [EC:1.14.18.3 1.14.99.39]
K10945,44,30,79,31,20,0,20,184,14,0,101,37,20,77,16,pmoB-amoB	methane/ammonia monooxygenase subunit B
K10946,80,54,147,53,35,0,40,368,28,0,199,74,39,153,32,pmoC-amoC	methane/ammonia monooxygenase subunit C
K11260,0,0,0,0,0,0,0,0,0,0,16,8,12,12,4,fwdG	4Fe-4S ferredoxin
K11261,2021,3156,2770,3051,1458,146,2574,2255,374,428,2106,3347,1561,5952,1779,"fwdE, fmdE	formylmethanofuran dehydrogenase subunit E [EC:1.2.7.12]"
K11263,1887,5232,2863,6980,9435,134,1636,1126,463,496,9142,1751,2275,3674,4226,"bccA, pccA	acetyl-CoA/propionyl-CoA carboxylase, biotin carboxylase, biotin carboxyl carrier protei"
K11389,1,0,0,0,0,0,0,0,0,0,28,16,23,15,10,gapor	glyceraldehyde-3-phosphate dehydrogenase (ferredoxin) [EC:1.2.7.6]
K11517,0,0,0,1,0,2,2,0,11,0,4,0,1,2,6,HAO	(S)-2-hydroxy-acid oxidase [EC:1.1.3.15]
K11532,124,60,32,122,176,2,16,16,8,5,30,8,10,12,8,"glpX-SEBP	fructose-1,6-bisphosphatase II / sedoheptulose-1,7-bisphosphatase [EC:3.1.3.11 3.1.3.37]"
K13788,5676,8492,6731,4879,5017,1992,2328,4214,7070,6761,4342,7354,10342,10119,4508,pta	phosphate acetyltransferase [EC:2.3.1.8]
K13810,2304,3855,3113,3233,1914,217,2735,1977,607,258,2760,2831,2681,8050,2126,tal-pgi	transaldolase / glucose-6-phosphate isomerase [EC:2.2.1.2 5.3.1.9]
K13812,0,0,0,1,0,0,0,0,0,0,3,1,1,4,0,fae-hps	bifunctional enzyme Fae/Hps [EC:4.2.1.147 4.1.2.43]
K13831,268,337,467,627,323,12,256,97,19,8,241,146,132,253,101,hps-phi	3-hexulose-6-phosphate synthase / 6-phospho-3-hexuloisomerase [EC:4.1.2.43 5.3.1.27]
K13942,0,0,0,0,0,0,0,0,0,0,0,0,0,0,0,"hmd	5,10-methenyltetrahydromethanopterin hydrogenase [EC:1.12.98.2]"
K14028,51,44,42,49,48,22,78,12,38,5,68,55,52,99,87,"mdh1, mxaF	methanol dehydrogenase (cytochrome c) subunit 1 [EC:1.1.2.7]"
K14029,51,44,42,49,48,22,78,12,38,5,68,55,52,99,87,"mdh2, mxaI	methanol dehydrogenase (cytochrome c) subunit 2 [EC:1.1.2.7]"
K14067,514,362,426,521,930,202,434,305,370,479,301,184,221,604,2318,mtkA	malate-CoA ligase subunit beta [EC:6.2.1.9]
K14080,2,6,4,4,4,0,0,0,0,0,108,64,66,50,46,mtaA	[methyl-Co(III) methanol-specific corrinoid protein]:coenzyme M methyltransferase [EC:2.1.1.24
K14081,1,2,1,2,1,0,0,0,0,0,49,29,28,22,22,mtaC	methanol corrinoid protein
K14082,0,0,0,0,0,0,0,0,0,0,3,0,0,1,0,mtbA	[methyl-Co(III) methylamine-specific corrinoid protein]:coenzyme M methyltransferase [EC:2.1.1
K14083,3034,2373,2014,2731,5264,33676,4337,637,6844,2722,1968,894,997,1585,1137,mttB	trimethylamine---corrinoid protein Co-methyltransferase [EC:2.1.1.250]
K14084,17,19,23,31,20,2,7,3,3,31,42,51,30,30,21,mttC	trimethylamine corrinoid protein
K14126,655,1985,873,940,304,34,983,902,124,45,737,1498,548,3054,534,"mvhA, vhuA, vhcA	F420-non-reducing hydrogenase large subunit [EC:1.12.99.- 1.8.98.5]"
K14127,943,2090,1302,1402,443,60,1335,1556,202,84,1115,1882,814,3988,779,"mvhD, vhuD, vhcD	F420-non-reducing hydrogenase iron-sulfur subunit [EC:1.12.99.- 1.8.98.5 1.8.98.6]"
K14128,615,1931,820,896,272,34,978,889,122,44,673,1457,504,3011,508,"mvhG, vhuG, vhcG	F420-non-reducing hydrogenase small subunit [EC:1.12.99.- 1.8.98.5]"
K14138,2882,5219,4118,4801,1630,194,3911,3345,506,260,2924,6539,2064,9013,2092,acsB	acetyl-CoA synthase [EC:2.3.1.169]
K14446,1200,3624,1432,4002,6459,117,715,348,213,101,4189,1018,1236,1743,2524,ccr	crotonyl-CoA carboxylase/reductase [EC:1.3.1.85]
K14447,1158,3530,1390,3712,5867,113,695,348,212,79,4063,980,1199,1700,2498,ecm	ethylmalonyl-CoA mutase [EC:5.4.99.63]
K14448,678,1029,857,996,1424,96,488,354,161,52,1037,482,606,881,1717,mcd	(2S)-methylsuccinyl-CoA dehydrogenase [EC:1.3.8.12]
K14449,601,919,757,799,674,89,409,242,156,101,980,379,637,778,1829,"mch, mcd	2-methylfumaryl-CoA hydratase [EC:4.2.1.148]"
K14451,280,168,175,217,296,12,10,10,24,19,16,12,12,11,11,mcl2	(3S)-malyl-CoA thioesterase [EC:3.1.2.30]
