# Supplementary material for: Co-occurrence pattern and function prediction of bacterial community in Karst cave
Source: BMC Microbiol. 2020 May 29;20:137. doi: 10.1186/s12866-020-01806-7 (PMC7257168; doi:10.1186/s12866-020-01806-7)
Supplement: Supplementary file 4 — Additional file 4: Table S3. List of the encoding genes and enzymes involved in nitrogen metabolism. [file 12866_2020_1806_MOESM4_ESM.csv]

#OTU ID,Rock.A,Rock.W,Rock.T,Rock.J,Rock.Y,Soil.J,Soil.Y,Soil.A,Soil.S,Soil.T,Stalactite.S,Stalactite.A,Stalactite.J,Stalactite.T,Stalactite.X,KEGG_Description
K00260,7148,11405,8340,8240,11706,9831,4666,4777,9740,6453,8673,9248,13352,14182,8776,"gudB, rocG	glutamate dehydrogenase [EC:1.4.1.2]"
K00261,4282,4344,5739,5283,3987,370,4603,3608,1494,1666,19597,3701,3902,10896,7270,"GLUD1_2, gdhA	glutamate dehydrogenase (NAD(P)+) [EC:1.4.1.3]"
K00262,7800,10749,9019,7029,7395,3916,3752,5512,7538,5512,5740,9846,10924,10429,5911,"E1.4.1.4, gdhA	glutamate dehydrogenase (NADP+) [EC:1.4.1.4]"
K00265,22429,32210,25102,29333,32102,16714,18877,18016,21374,20792,26790,25324,31562,43892,26272,gltB	glutamate synthase (NADPH) large chain [EC:1.4.1.13]
K00266,27049,34444,30610,35195,37404,29899,24014,23915,29386,22262,32162,38827,48277,58560,31623,gltD	glutamate synthase (NADPH) small chain [EC:1.4.1.13]
K00284,1320,2244,1819,1865,3283,142,1879,1126,316,717,2184,1500,950,2700,2914,"GLU, gltS	glutamate synthase (ferredoxin) [EC:1.4.7.1]"
K00360,265,2339,336,515,4510,5,74,2,31,2,1864,208,216,137,446,nasB	assimilatory nitrate reductase electron transfer subunit [EC:1.7.99.-]
K00362,8528,12291,9983,11958,13966,7986,5897,5584,9468,6404,10931,9638,15572,21861,11877,nirB	nitrite reductase (NADH) large subunit [EC:1.7.1.15]
K00363,8173,13217,9433,10108,16682,7769,6273,5797,8726,5099,10657,7869,11708,15753,8783,nirD	nitrite reductase (NADH) small subunit [EC:1.7.1.15]
K00366,1426,4301,1792,4284,8341,174,2157,977,402,3095,5226,1917,1696,2926,2919,nirA	ferredoxin-nitrite reductase [EC:1.7.7.1]
K00367,63,31,16,62,88,1,6,8,4,2,14,4,4,6,4,narB	ferredoxin-nitrate reductase [EC:1.7.7.2]
K00368,1616,3985,1666,1794,5002,6365,2671,2240,4062,2767,3771,6214,7761,4505,2228,nirK	nitrite reductase (NO-forming) [EC:1.7.2.1]
K00370,6512,10307,7367,5663,5378,1367,3009,3327,5104,3765,3440,6798,8603,11461,5584,"narG, narZ, nxrA	nitrate reductase / nitrite oxidoreductase, alpha subunit [EC:1.7.5.1 1.7.99.-]"
K00371,6704,10630,7782,5864,5883,1372,3212,3413,5120,3771,11122,7104,8680,13222,5692,"narH, narY, nxrB	nitrate reductase / nitrite oxidoreductase, beta subunit [EC:1.7.5.1 1.7.99.-]"
K00372,2784,3285,3418,6621,6143,5997,4412,2454,2385,5194,5551,2223,3878,10789,6803,nasA	assimilatory nitrate reductase catalytic subunit [EC:1.7.99.-]
K00374,5505,7980,6049,3461,5099,1328,1730,2461,4969,3767,2849,5313,8027,8346,5082,"narI, narV	nitrate reductase gamma subunit [EC:1.7.5.1 1.7.99.-]"
K00376,5771,6574,6290,3039,2186,1156,1057,1924,4136,1701,1013,748,2031,1824,772,nosZ	nitrous-oxide reductase [EC:1.7.2.4]
K00459,14447,20065,16859,13518,17767,5757,7390,11003,13937,8924,11404,11264,18384,21804,12391,"ncd2, npd	nitronate monooxygenase [EC:1.13.12.16]"
K00531,98,379,189,138,94,32,137,102,48,12,425,134,78,278,1218,anfG	nitrogenase delta subunit [EC:1.18.6.1]
K00926,6292,10528,7020,5073,8476,1958,2354,3588,6607,4105,12880,8612,9387,3852,1761,arcC	carbamate kinase [EC:2.7.2.2]
K01455,1610,2416,1913,5662,5289,1962,1921,1647,1030,3912,5331,1300,1722,2920,3838,E3.5.1.49	formamidase [EC:3.5.1.49]
K01501,2937,2786,2760,6007,5581,920,2245,3205,3329,2038,5635,7985,11709,6702,4082,E3.5.5.1	nitrilase [EC:3.5.5.1]
K01672,1,1,0,0,2,0,0,2,2,0,10,6,10,6,4,CA	carbonic anhydrase [EC:4.2.1.1]
K01673,19540,24890,21975,23710,24253,13008,15839,15755,20976,15109,20903,23600,30710,31960,23473,"cynT, can	carbonic anhydrase [EC:4.2.1.1]"
K01674,1165,1723,1096,1040,2878,5747,1463,1379,1461,693,1889,787,3132,2022,804,cah	carbonic anhydrase [EC:4.2.1.1]
K01725,1259,1863,1578,1781,2839,781,1163,2186,2857,1639,2686,6494,9770,2788,4502,cynS	cyanate lyase [EC:4.2.1.104]
K01743,9,4,10,10,5,1,0,9,1,0,2,1,2,2,0,E4.2.1.1	carbonic anhydrase [EC:4.2.1.1]
K01915,42659,58305,47735,46116,52300,60382,29637,33256,56493,39030,49035,62617,82893,71512,40789,"glnA, GLUL	glutamine synthetase [EC:6.3.1.2]"
K02305,4932,6207,5592,2326,1502,1709,1130,3010,6149,2753,1346,4916,6098,1792,698,norC	nitric oxide reductase subunit C
K02567,5204,6544,5692,2819,1644,1818,1573,3196,6236,3488,703,4839,6337,1436,728,napA	nitrate reductase (cytochrome) [EC:1.9.6.1]
K02568,771,488,572,621,432,134,603,813,309,1007,355,286,475,675,501,"napB	nitrate reductase (cytochrome), electron transfer subunit"
K02575,14111,20399,16145,14162,17178,4366,7622,9094,15859,15588,12626,13605,20001,30497,20337,"NRT, narK, nrtP, nasA	MFS transporter, NNP family, nitrate/nitrite transporter"
K02586,2460,4568,3210,3428,1750,5881,3306,3252,1677,994,3125,3043,1961,5814,5339,nifD	nitrogenase molybdenum-iron protein alpha chain [EC:1.18.6.1]
K02588,2506,4550,3214,3511,1724,5883,3226,3270,1671,1064,3089,3595,1960,5717,5338,nifH	nitrogenase iron protein NifH
K02591,2477,4594,3243,3485,1753,5879,3279,3262,1676,993,3167,3054,1983,5864,5347,nifK	nitrogenase molybdenum-iron protein beta chain [EC:1.18.6.1]
K03385,1453,2594,1699,1894,1175,92,1666,1126,229,877,1181,1981,1002,3626,1079,nrfA	nitrite reductase (cytochrome c-552) [EC:1.7.2.2]
K04561,6329,7247,7009,4548,4067,1981,2423,4350,7253,4533,3182,6053,8540,5222,2507,norB	nitric oxide reductase subunit B [EC:1.7.2.5]
K05601,4790,6082,5426,2337,1377,1149,941,1739,4077,1691,325,396,475,1015,215,hcp	hydroxylamine reductase [EC:1.7.99.1]
K10535,1250,974,1620,1863,1046,38,643,1071,118,86,749,660,462,1687,415,hao	hydroxylamine dehydrogenase [EC:1.7.2.6]
